# Supplementary material for: Phenylalanine Ammonia-Lyase: A Core Regulator of Plant Carbon Metabolic Flux Redistribution—From Molecular Mechanisms and Growth Modulation to Stress Adaptability
Source: Plants (Basel). 2025 Dec 14;14(24):3811. doi: 10.3390/plants14243811 (PMC12737037; doi:10.3390/plants14243811)
Supplement: Supplementary file 1 [file plants-14-03811-s001.zip]

Archive with 1 entries (1 files):
- plants-3979627-supplementary.pdf
